# Supplementary material for: Liver-Directed Concurrent Chemoradiotherapy versus Sorafenib in Hepatocellular Carcinoma with Portal Vein Tumor Thrombosis
Source: Cancers (Basel). 2022 May 12;14(10):2396. doi: 10.3390/cancers14102396 (PMC9139919; doi:10.3390/cancers14102396)
Supplement: Supplementary file 1 [file cancers-14-02396-s001.zip]

Archive with 1 entries (1 files):
- cancers-1701142-supplementary.pptx
